# Supplementary material for: Dysfunctions of the paraventricular hypothalamic nucleus induce hypersomnia in mice
Source: eLife. 2021 Nov 17;10:e69909. doi: 10.7554/eLife.69909 (PMC8631797; doi:10.7554/eLife.69909)
Supplement: Figure 1—source data 1. [file elife-69909-fig1-data1.xlsx]

## Sheet: Figure 1A
Figure 1A
	11:00	23:00
	10	38
	7	40
	11	42
	8	30

## Sheet: Figure 1E
Figure 1E
nucleus	BNST			ACB			MEA			CEA			NDB			BLA			OT			MS			ECT			AHN			VMH			MPN			LHA			ARH			TU			PH			DMH
n	1	2	3	1	2	3	1	2	3	1	2	3	1	2	3	1	2	3	1	2	3	1	2	3	1	2	3	1	2	3	1	2	3	1	2	3	1	2	3	1	2	3	1	2	3	1	2	3	1
propotion of total inputs	9.49	7.36	11.49	5.04	6.04	4.04	4.47	5.47	3.47	2.51	3.51	1.51	0.37	0.47	0.27	0.3	0.4	0.2	0.14	0.19	0.09	0.12	0.09	0.15	0.1	0.12	0.08	9.45	11.45	7.47	7.95	5.95	9.95	6.84	8.84	4.84	5.09	4.09	6.09	4.69	3.69	5.69	4.34	3.84	4.84	3.74	3.44	4.04	3.38
[truncated: 167 more columns]
